# Supplementary material for: How shape-based anthropometry can complement traditional anthropometric techniques: a cross-sectional study
Source: Sci Rep. 2020 Jul 22;10:12125. doi: 10.1038/s41598-020-69099-4 (PMC7376175; doi:10.1038/s41598-020-69099-4)
Supplement: Supplementary file 1 — Supplementary information [file 41598_2020_69099_MOESM1_ESM.xlsx]

## Sheet: Sheet1
How shape-based anthropometry can complement traditional anthropometric techniques: A cross-sectional study.
Michael Thelwell, Chuang-Yuan Chiu, Alice Bullas, John Hart, Jon Wheat, Simon Choppin
		Size Measures				Adiposity Indices			Skinfold Measures				Shape features
Participant #	Age (years)	Height (cm)	Weight (kg)	Waist Girth (cm)	Hip Girth (cm)	BMI (kg/m2)	WHR	WHT.5R	Iliac Crest (mm)	Supraspinale (mm)	Abdominal (mm)	Sum-of-Skinfold Thickness (mm)	PC1	PC2	PC3	PC4	PC5	PC6	PC7	PC8	PC9	PC10	PC11	PC12	PC13	PC14	PC15	PC16	PC17	PC18	PC19	PC20	PC21	PC22	PC23	PC24	PC25	PC26	PC27	PC28	PC29	PC30	PC31	PC32	PC33	PC34	PC35	PC36	PC37
1	35	182.45	73.3	81.4	100	22	0.814407	0.6	19.6	10.4	25.2	55.15	0.956172	-0.553285	0.604578	-0.92722	-0.0513571	-0.0461557	0.42029	-0.477191	-0.18148	-0.194692	-0.22869	-0.126075	0.328322	0.0896828	-0.187054	0.312832	-0.0308949	0.167454	-0.00453412	0.042468	0.0580996	-0.14762	-0.0854491	0.00476683	-0.00724965	0.0117508	0.120644	-0.0171642	-0.0543587	0.0820671	-0.123467	0.00151702	-0.0502589	-0.139479	0.0103414	-0.0994232	-0.0399158
2	26	190.8	86.9	84.4	101	23.9	0.84	0.61	10.4	6.3	18	34.7	1.29669	-1.48642	-1.9331	-0.154249	-0.3058	0.340407	-0.217159	0.0127704	0.480143	-0.139074	0.0345723	-0.09013	-0.0817353	-0.00660649	0.142335	0.102192	-0.168265	0.0122459	0.190891	-0.153681	0.166163	-0.057036	-0.255395	-0.0050022	-0.0783389	-0.0275038	-0.0339626	0.127614	-0.0566938	-0.0913568	0.0215081	-0.0219785	0.0368161	0.0630622	0.0526503	-0.0799859	0.0063561
3	18	180.8	86.9	83.5	102.8	26.6	0.81	0.62	13.7	7	13.9	34.55	-1.4534	-0.107681	1.09226	-0.250659	-0.278341	0.946364	-0.472056	-0.239304	-0.483637	0.162933	0.142714	0.250096	-0.0407697	-0.236387	0.202612	-0.0423728	-0.127346	0.0441473	0.00886518	0.0454358	0.00540174	-0.0216338	0.10869	0.0670375	0.0851412	-0.056162	-0.0318445	-0.0645699	0.00417618	-0.165718	0.0055596	-0.0556853	0.108966	-0.0908408	0.012498	-0.0955245	0.00962576
4	23	171.25	65.3	73.9	90.5	22.3	0.82	0.56	14.2	6	12.6	32.8	0.464083	-1.75965	0.145615	1.00085	0.453918	-0.251682	-0.114705	0.214434	0.0524812	0.540132	-0.186164	0.0120158	-0.196792	0.315786	0.116851	0.185286	0.169513	-0.314045	-0.0463885	0.0630991	-0.0263291	-0.116083	0.0269289	-0.184165	-0.035268	-0.036947	0.00626921	0.00608174	-0.0238793	0.0304409	0.00452994	-0.061534	0.129898	-0.0968441	0.00323179	-0.0383729	0.0159496
5	18	184.6	83.8	78.4	101.3	24.6	0.77	0.58	9.2	7	16.4	32.6	0.618346	-0.252468	-0.633236	0.913787	0.733614	-0.337454	0.194534	-0.0857625	-0.161183	0.164054	-0.168592	-0.216387	0.179032	-0.201322	0.349454	0.287038	0.0331224	0.18667	-0.0355525	0.13347	0.124525	0.117967	0.120836	-0.118394	0.0464271	0.122017	-0.011215	0.102354	-0.0296851	0.0444972	0.0163265	-0.0221414	-0.00299192	-0.000963034	0.00669062	0.0659182	0.0253061
6	23	193.5	73.3	83.7	92.3	19.6	0.91	0.6	13.8	8.5	21.9	44.15	-0.607311	-1.56403	-1.37084	-0.193164	-1.64515	-0.00138049	0.174246	0.607599	0.0181039	0.211238	-0.0124668	-0.0234222	0.257732	-0.0740808	-0.0699331	-0.0701415	0.0152712	-0.0678593	-0.0102159	0.0862581	0.12963	-0.168131	0.185519	0.121348	0.0792122	0.0390664	0.0321147	0.0801048	0.0418859	-0.0296953	-0.0697191	0.0945256	0.0115462	-0.0253781	0.0279809	0.0124825	-0.00340617
7	23	176.7	64.2	76	91.2	20.6	0.83	0.57	10	8.2	15.6	33.8	-0.795409	0.0736164	1.19099	0.362138	-0.146703	-0.559447	-0.496137	-0.355085	-0.051995	-0.0882363	0.0220801	0.190752	0.242835	0.102656	0.0310901	0.374558	-0.0155645	-0.0137491	0.149555	0.136164	-0.00638637	0.0536667	0.0663995	0.0235256	0.0446366	-0.00514497	0.0835832	0.0355769	-0.0952817	-0.120866	0.0182819	0.0606144	0.00608496	0.18197	-0.067644	-0.0226238	-0.038725
8	61	178	73.2	86.8	100.3	23.1	0.86	0.65	26	19.9	44.4	90.25	-0.48381	-0.13471	0.201764	-0.880618	-0.142314	-0.937548	-0.152964	-0.0682004	-0.44883	0.0238809	-0.234728	-0.17645	0.352528	-0.150484	0.107457	-0.102724	-0.0162716	0.00347575	-0.0196809	-0.056507	-0.0966973	-0.00903748	-0.16457	-0.0358835	-0.0227443	0.0375922	-0.0945185	-0.0549363	0.103167	-0.0018896	0.0437146	-0.110049	0.0556603	0.0097038	0.121872	0.00761204	-0.0632179
9	60	165.4	70.7	89	91.7	25.9	0.97	0.69	12.6	8.5	23.6	44.6	-2.14773	1.62092	-0.0681254	1.1732	-0.540418	-0.209451	0.304372	-0.399419	0.206807	-0.231112	-0.281334	-0.19113	-0.260541	-0.151065	-0.162682	-0.174198	-0.0749113	-0.145137	-0.0780704	-0.0478861	0.00420043	-0.0303397	-0.0924792	-0.0707466	0.285879	0.012805	0.0588669	0.0157932	-0.0812345	-0.0125037	-0.0478672	0.0357948	0.0499857	-0.0302763	0.00325685	0.0344196	-0.0679006
10	21	168.8	50.9	67.3	82.4	17.9	0.82	0.52	3.9	3.6	4.3	11.75	2.62702	-0.86845	-0.793293	1.0536	-0.972359	0.0140489	-0.434693	-0.524268	-0.340389	-0.0570963	0.452035	0.184419	-0.0159975	-0.211092	-0.10167	-0.146747	0.151227	0.0903232	0.2615	0.156972	-0.177083	0.0449764	-0.0707395	-0.023439	-0.059173	0.0101711	0.0342374	-0.043811	-0.0135859	0.135286	0.0252978	0.0466807	0.0502454	-0.039497	0.0139123	0.0529097	-0.0182587
11	23	173	78.4	87.2	99.4	26.2	0.88	0.66	27.9	17.9	32.1	77.9	-0.20269	0.198504	-1.22351	-0.777021	0.375347	0.518747	-0.137719	0.210485	-0.325351	-0.271936	-0.340086	0.258453	0.263229	0.160771	0.014218	-0.251086	0.371717	0.0640976	-0.0924435	0.00932427	0.00761391	0.0867009	0.0324395	0.0146465	0.064485	-0.167001	0.0145862	0.0869267	-0.0882931	0.0808679	-0.0501297	-0.0326262	0.0768709	0.0576327	-0.0595594	-0.00471172	0.0135703
12	24	191.1	84.9	84.1	102.8	23.3	0.82	0.61	14	8.3	22	44.25	2.01036	-0.503842	0.51394	-0.412774	0.691136	-0.308989	0.353958	0.628051	-0.137523	-0.209357	-0.303159	0.278458	-0.144218	0.0572422	0.0102617	-0.017298	-0.0914152	0.0593142	-0.0303643	-0.0473345	-0.150865	0.0120492	0.0432302	0.0547742	0.0282828	0.131662	0.119408	-0.0404953	0.0843315	-0.0377547	-0.0583735	0.0674172	0.0843214	0.0685362	0.0967794	0.0422887	0.0127039
13	23	176.5	63.2	74.4	90.2	20.3	0.83	0.56	13	7.6	13.4	33.95	1.02532	-0.614703	0.0411055	0.317912	-0.68347	-0.00970616	0.0713889	0.228003	0.287872	-0.198674	-0.120184	0.107791	0.118883	0.197095	0.276911	-0.265378	0.090624	0.206189	-0.0376245	0.0869099	-0.0496946	-0.206511	-0.0591097	-0.147671	0.0653206	0.141568	-0.104103	-0.178016	-0.038252	-0.0990794	0.0405816	-0.018541	-0.0808732	0.0130896	-0.101286	-0.00731621	0.0104007
14	53	174	74.2	89.3	93.9	24.5	0.95	0.58	11.8	9.1	24.6	45.45	-0.415313	1.21028	-0.137781	0.778111	-0.11539	-0.325963	0.0807924	-0.295756	-0.301059	-0.258678	-0.222006	0.247107	-0.120732	0.253449	0.172738	-0.124134	-0.194476	-0.0885089	-0.00581093	-0.00771892	0.119908	-0.056921	-0.0474016	0.10795	-0.0134233	0.00832946	-0.0396771	0.104379	0.141589	0.105389	0.0120444	-0.0925024	-0.035185	0.0297836	-0.0732548	-0.0254171	-0.0678662
15	23	180.7	91.5	83.1	100.7	28	0.83	0.62	6.4	5.4	7.8	19.5	1.41746	0.0958543	0.599226	0.812476	0.666983	0.986654	-0.130408	-0.0617776	-0.137138	0.316978	-0.0261727	-0.357359	0.0461814	0.0279237	-0.0609972	0.0264251	0.321051	-0.10033	-0.0230434	0.10245	0.105831	-0.00455603	-0.183285	0.240741	0.0847374	0.0523371	0.00364723	-0.0487503	0.12031	-0.0339298	-0.0364173	-0.0291691	-0.102514	0.0478647	0.00549308	0.00858469	0.0269658
16	28	181.7	86.8	86.5	103.2	26.3	0.84	0.64	20.5	11.2	33.2	64.9	0.534658	-1.3002	-0.370179	-0.74753	0.537937	-0.683531	-0.506884	0.231372	0.0205078	-0.322362	0.154779	-0.107953	-0.0933266	-0.0724461	-0.250819	0.116388	-0.109614	-0.0672429	-0.0772471	0.219384	0.12453	-0.085627	-0.0106007	0.108596	0.0946925	-0.141471	-0.0120407	-0.0706727	0.0190879	-0.011549	0.14217	-0.0893677	0.0355928	-0.0105369	-0.0377738	0.0956202	0.00491247
17	41	184.5	96.2	NaN	NaN	28.3	NaN	NaN	NaN	NaN	NaN	NaN	-2.09054	0.745661	0.488005	-0.20029	-0.0124494	-0.157989	-0.0205354	0.12172	0.0063754	-0.385848	0.183523	-0.169946	-0.245518	0.137678	-0.165926	0.0693602	0.126706	0.20091	-0.147927	0.0593299	-0.0577441	-0.0172392	-0.157114	0.0623813	-0.134308	0.126293	0.00528424	0.0737108	-0.0297604	-0.0231151	0.0262068	0.0303656	0.119309	-0.0592821	-0.0875508	-0.00873336	0.102574
18	28	175	84.6	86.6	102.2	27.6	0.85	0.65	NaN	NaN	NaN	NaN	-0.153772	-1.50626	0.365914	0.102706	-0.360327	0.103421	-1.07038	0.127002	0.155387	-0.244772	0.126814	-0.311671	-0.010388	0.155769	-0.0159617	0.0286327	0.0277564	0.0118344	0.115012	-0.330789	-0.0756162	0.11494	0.120058	-0.0226367	0.053991	0.0997285	0.0893996	0.048635	0.175794	0.0114473	-0.048227	-0.0219644	0.013126	-0.0369996	-0.0621337	0.00703385	-0.0181551
19	33	171.5	78.6	81.8	98.1	26.7	0.83	0.62	NaN	NaN	NaN	NaN	1.52516	-0.555855	0.93612	-0.170413	-0.748208	-0.115275	-0.349933	0.22537	0.303679	-0.144645	-0.160776	-0.11126	0.193941	0.154808	-0.0548106	-0.0416655	-0.231445	-0.245903	-0.0742915	0.15368	0.0582668	0.219499	-0.0208973	-0.0251922	-0.0180882	-0.0541224	-0.0931361	-0.068085	-0.018786	0.0695283	0.0130096	0.121905	-0.0550211	-0.0438241	-0.000759052	-0.0223027	0.0546695
20	31	183.5	83.7	82.9	99.2	24.9	0.84	0.61	NaN	NaN	NaN	NaN	2.63538	1.52306	1.05918	0.831546	0.454911	-0.260224	0.560294	0.42171	0.376848	-0.0763415	0.186758	-0.207601	0.196136	-0.293999	-0.283318	-0.120208	0.147343	0.0916221	0.0951129	-0.10424	0.0655476	-0.0521021	0.0539278	-0.0545771	0.0227926	-0.0768195	-0.00618257	0.0551959	0.000826532	-0.0657915	0.0676076	-0.0337433	0.0583067	0.0126324	0.00860949	-0.060569	-0.0077398
21	30	178.3	92.9	98.8	108.4	29.2	0.91	0.74	NaN	NaN	NaN	NaN	0.0768523	2.17857	-0.24124	0.234906	0.0309916	0.0185077	0.364193	-0.280136	0.0343992	-0.0819784	0.157478	-0.0487865	0.0385313	0.200015	0.0716421	-0.00522915	0.0164981	-0.00371267	0.0093755	0.00171042	0.185588	0.136837	0.0242568	-0.00314856	-0.0182282	-0.0162883	-0.0985888	-0.141683	0.0989871	0.0497148	-0.0228318	0.124732	0.148438	0.0574197	0.0617589	-0.0745614	0.0285029
22	27	186.9	103.1	90.5	109.4	29.5	0.83	0.66	NaN	NaN	NaN	NaN	-0.268614	0.899089	-0.354435	-0.804744	0.632483	0.840702	-0.356996	0.0946741	0.247351	-0.0585779	-0.0153666	-0.0533341	0.206376	-0.221176	0.0856344	0.109761	-0.0430906	-0.0552476	-0.135817	-0.0375033	-0.089834	0.202061	-0.106647	-0.149078	0.0575458	0.0264746	-0.0866648	0.0341438	-0.0152539	-0.0215392	-0.0182894	0.0449866	-0.000305132	-0.0545595	-0.0352467	0.0612065	-0.0526249
23	25	180.3	86.3	81.2	103.8	26.6	0.78	0.6	11.8	7.9	12.5	32.2	-0.564076	-1.05766	-0.0229581	0.380598	0.557637	0.209567	0.079797	0.241379	-0.428281	-0.404044	-0.0646473	-0.221735	-0.365551	-0.110899	0.164905	0.0163782	0.0349357	0.0324222	0.000767608	0.0995476	-0.025306	-0.0908971	-0.0248986	-0.134998	-0.143747	-0.213098	0.0383717	-0.0282618	0.0764624	-0.0843997	-0.0864379	0.134122	-0.0813829	0.0122128	0.0141858	0.0192097	-0.0739835
24	29	177.3	66.4	74.4	92.9	21.1	0.8	0.56	15.3	10.2	20.8	46.2	1.51664	-0.928041	0.325198	0.0370434	0.0483604	0.453028	0.185572	0.00193285	-0.035757	-0.190877	0.0759296	-0.235479	-0.00570951	0.0287195	0.0865194	0.0472502	-0.0174808	-0.201602	-0.106982	-0.213234	-0.277351	-0.0728929	0.078568	0.0995443	0.000152918	-0.0119508	0.0109005	-0.0710272	-0.187755	0.0967462	0.0561181	-0.0346796	-0.0107448	0.0879753	0.0198515	-0.0467226	-0.0337533
25	48	178.5	76.6	81.1	99.5	24.1	0.81	0.61	9.7	6.3	15.6	31.6	-0.87835	-0.539349	0.144892	0.738564	-0.583327	-0.0988677	0.410743	-0.369454	-0.00326302	-0.168933	0.568491	0.11301	0.259928	0.128993	-0.0240153	0.162644	0.0355884	-0.0167151	-0.272883	-0.229829	0.0324994	-0.0593538	0.0603805	-0.00110668	-0.09052	-0.0905105	-0.103801	-0.0170878	0.00340569	-0.0638642	-0.112859	-0.0571505	-0.0155587	0.0108209	0.0391388	0.129842	0.0369789
26	32	190.7	139.4	116.6	120.4	38.3	0.97	0.84	29.2	17.2	25.1	71.5	-0.81453	1.68105	-0.716047	0.515594	0.179701	0.685282	-0.218163	0.0476345	0.560485	0.30854	-0.472391	0.084298	0.0490938	0.109726	-0.32847	0.163202	-0.191828	0.144569	0.123109	0.126624	-0.203324	-0.0843259	0.0579314	0.0651374	-0.123041	-0.0127012	-0.0922768	-0.058895	0.021008	-0.00275947	-0.0714037	-0.0543294	0.0469958	0.0221664	0.00698777	0.0651758	-0.0547196
27	27	178.6	86.4	81.4	102.7	27.1	0.79	0.61	9.8	6.1	11	26.9	-1.1358	-1.00863	1.49963	0.378942	-0.0668683	0.835261	0.430415	0.232618	0.0579788	-0.123654	-0.13297	0.384394	0.0277501	-0.0579675	0.157931	0.0369577	-0.0537488	-0.0105895	0.0613852	-0.0746898	0.136823	-0.0220442	-0.0918609	0.11488	-0.0570027	0.0558395	0.0325543	0.0601748	-0.0595858	0.0749694	0.1618	0.0544039	0.00947606	-0.0572394	0.0544202	0.101765	-0.0170398
28	39	191	93.6	91	104	25.7	0.88	0.66	42	17.5	42.1	101.6	-1.81416	-0.10196	-0.466779	-0.386267	-0.565033	-0.0756043	-0.109068	-0.0406017	0.389399	0.100358	-0.242396	0.264543	-0.158113	-0.347537	-0.0808109	0.124334	0.238268	-0.0413936	-0.0980119	-0.130747	0.221051	0.0795165	0.0228389	-0.0726225	-0.130554	0.0327951	0.155368	-0.214696	0.0304232	0.0533222	0.0356854	-0.0539176	-0.0308233	0.0482627	-0.0291347	-0.0239688	-0.0200512
29	31	184.7	88.5	83.7	104.4	26	0.8	0.62	10.2	6.3	11.1	27.5	-2.64857	-2.08944	0.279555	0.406086	0.29215	0.271918	0.361038	0.413949	-0.585261	-0.0926733	-0.0111548	-0.111227	-0.107256	0.00117822	-0.335307	-0.0856919	-0.164653	0.0679631	0.261358	-0.0225161	0.105381	0.141507	0.0720598	-0.115536	0.015018	0.053434	-0.120696	-0.0411388	-0.0795885	0.059468	-0.0492179	-0.0955854	-0.0610359	0.0455008	0.00370059	-0.0302026	0.0541444
30	33	184.3	70.2	73	95.5	20.7	0.76	0.54	5.7	4.2	5.4	15.3	-0.0955894	-2.89129	-0.718114	0.150627	1.14154	-0.264751	0.42562	-0.393685	0.085767	0.353599	0.11388	0.445921	0.0742656	-0.204649	-0.170745	-0.0398515	-0.171974	-0.033282	-0.122057	-0.0805985	-0.144324	-0.00459607	-0.134923	-0.00187196	0.0951567	-0.00213631	-0.00451769	0.00885568	0.0948465	0.000809319	-0.0237049	0.0767735	-0.0175139	0.0287556	-0.0845642	-0.0495916	0.0761306
31	57	186.85	95.2	96.7	107.5	27.3	0.9	0.71	28.4	19	37.5	84.9	0.946797	1.28795	0.0660976	-0.674598	-0.0239201	-0.635916	0.16366	-0.289672	-0.0190842	-0.00910251	-0.474227	-0.0832503	-0.165902	-0.262377	0.216174	0.0368928	0.0833008	-0.137679	0.311311	-0.1729	-0.038588	-0.0476936	0.0715894	0.150512	-0.0369344	-0.0480934	-0.103032	-0.0246395	-0.0481317	-0.0259441	-0.0745717	0.0258607	-0.0197658	-0.0582947	-0.0799309	0.0595506	0.121646
32	37	169.4	82.2	85.1	101.3	28.6	0.84	0.65	20.4	16	41.8	78.2	-1.39399	-0.144821	0.492724	-0.24163	0.61291	-0.492423	-0.222425	0.239231	0.796637	-0.140213	0.506144	0.172104	-0.216437	-0.143671	0.274695	-0.0625551	0.0768668	0.053114	0.00535768	0.192609	-0.037874	0.0252606	0.0335006	0.124457	0.0519484	0.0174215	-0.0480954	0.0264922	-0.043055	0.110103	-0.162022	-0.0661522	-0.0480731	-0.0111326	0.0775862	-0.0566614	-0.0258754
33	47	171.7	105.9	107.1	111.3	35.9	0.96	0.82	33.5	29.6	34.2	97.3	-0.920815	2.04319	-1.30842	-0.0146209	0.755967	-0.203194	-0.0484262	0.308613	-0.231571	0.349661	0.438765	-0.146628	0.114723	0.270995	0.166494	-0.0967505	-0.218227	0.0329999	0.117592	-0.0878318	0.0491083	0.0231017	-0.0845271	0.0471483	0.0418746	-0.0152917	0.204963	-0.147735	-0.108789	-0.0182265	-0.0091577	0.00233867	-0.0169257	-0.0452178	-0.000152094	0.0510905	0.0216633
34	33	180.7	102.7	101.3	109.1	31.5	0.93	0.75	27.2	12.8	39.4	79.4	-0.916628	1.36452	-0.235193	0.914685	0.347666	-0.00828755	-0.215176	0.0939551	0.204693	-0.0475113	-0.106321	-0.0157871	0.19584	-0.0508151	0.0896677	-0.03887	-0.134184	0.199544	-0.0706872	-0.0778158	-0.105091	-0.058981	0.148879	0.00907247	-0.022696	-0.149043	0.0576279	0.0255791	0.0924932	0.0742732	0.144848	0.0232617	-0.0881224	-0.0579056	0.00144111	-0.069416	0.0571745
35	25	174.55	72.3	81	98.2	23.7	0.82	0.61	18.7	15.4	25.6	59.7	-2.66528	-0.953199	-0.102533	-0.688024	-0.0262419	-0.35249	0.324667	-0.020666	-0.0832714	0.573982	0.152682	-0.39329	-0.0807423	0.0127654	0.024696	-0.0546975	0.0994997	0.0886605	-0.0335911	-0.0361895	-0.0678104	-0.0131542	0.0398599	0.114933	-0.0548439	0.0219422	-0.112668	0.0205332	-0.0185581	0.0428227	0.0978839	0.122563	0.0125003	0.0312439	-0.0625377	-0.0223852	-0.111967
36	41	172.8	71.3	84.4	97.3	23.9	0.87	0.64	28.4	15.8	22	66.2	-2.55578	-0.72329	0.143298	-0.324797	0.0590952	-0.261098	0.373914	-0.419568	0.369196	0.00521316	-0.116142	0.0405209	0.1456	0.264213	-0.0656112	-0.239139	0.218977	-0.114633	0.183638	0.0960063	-0.138011	0.155007	-0.0145784	-0.0314808	-0.0445456	-0.0398059	0.0849448	0.069901	0.020465	-0.134637	0.0709061	-0.0258116	-0.0785479	-0.0391678	0.101795	0.0127191	0.0289287
37	62	169.6	80.2	101.3	96.9	27.9	1.04	0.78	17.2	14.7	24.8	56.7	-0.0536018	2.24034	0.380962	0.168413	-1.62315	-0.210323	0.0708746	0.679452	-0.362932	0.374119	0.0377933	0.0497588	-0.0906816	-0.155205	0.0196285	0.138044	-0.0489383	-0.0334109	-0.130331	0.0571103	-0.172011	0.100158	-0.179908	-0.0279205	-0.0346845	-0.0544815	0.0514504	0.0892182	0.00268219	0.00348363	-0.0324601	-0.0610293	-0.0556831	0.050345	-0.00983131	-0.0325165	0.0558577
38	58	173.9	76.9	84	94.5	25.4	0.89	0.64	5.4	4.8	7.9	18.1	1.08193	0.731709	0.796782	0.0851327	0.780687	-0.254965	-0.815313	-0.161974	-0.12149	0.262411	-0.0157369	0.039997	0.118088	-0.119038	-0.139161	-0.468642	-0.117445	-0.107665	-0.142248	-0.0122626	0.164234	-0.0873381	0.0459616	-0.0317641	-0.22208	0.0956042	0.034539	0.084632	-0.102231	-0.0342394	-0.0752318	0.0259425	-0.0152529	0.0128252	-0.0136147	0.010064	-0.0217229
39	29	185.6	75.2	75.9	97.3	21.8	0.78	0.56	11	7.4	15.3	33.7	1.81745	-0.159606	1.66799	-1.40651	-0.482915	0.274804	0.323359	-0.228457	0.281798	0.512403	0.147569	-0.0173275	-0.222406	0.174622	0.0491243	-0.107004	-0.080916	0.202858	0.0901595	-0.032888	0.0916786	-0.0270399	-0.0137522	-0.147593	0.0826208	-0.132057	0.0411777	0.0512941	0.0504276	0.072343	-0.023021	-0.0287574	0.0190676	0.0523981	-0.0406866	0.0796895	-0.00734789
40	37	191.5	127.7	105.1	118.9	34.8	0.88	0.76	32	25.3	43.6	100.9	-0.495925	1.80782	-0.579352	-1.18793	0.155967	0.721904	0.455824	-0.265457	-0.0488721	-0.250759	0.357368	-0.129507	0.0232218	-0.0978636	0.0133295	0.026126	-0.0687443	-0.305466	0.0611246	0.188	-0.0644222	-0.189577	0.130224	-0.151102	-0.0361041	0.131551	0.0521896	0.0498608	0.0898224	0.038444	0.0509217	-0.0305865	-0.0112895	0.0570847	-0.013766	-0.00229221	0.0501907
41	34	169.8	85.6	94.3	103.3	29.7	0.91	0.72	25.4	22.1	30.6	78.1	1.49409	2.10658	-0.432596	-0.420039	0.356263	-0.260141	0.0657552	0.378985	-0.269703	0.0177023	0.309366	0.502323	-0.122131	0.153879	-0.198534	0.207674	0.169299	-0.099566	0.111068	-0.125941	0.0320602	0.0227738	0.0242806	-0.0390311	0.0474929	0.05179	-0.119373	0.027461	0.00163802	-0.052747	0.0420832	0.0350432	-0.0960258	-0.0921709	-0.0143149	-0.0233615	-0.0992784
42	28	173.2	78.6	94	99	26.2	0.95	0.71	29	23	37.6	89.55	0.479529	0.651741	-0.442076	-0.414552	-0.132324	0.00772616	-0.802161	-0.443492	-0.184767	0.13096	-0.172598	0.020234	-0.386602	0.118673	-0.152301	0.06378	0.0666094	0.170091	-0.166921	-0.0675466	0.0244625	-0.096314	0.0723346	-0.0463067	0.106176	0.0342659	-0.0600269	0.0378667	-0.0569572	0.0111817	0.0690548	0.0556283	-0.0853073	0.0375684	0.158544	-0.00290174	0.077051
43	29	183.9	70.3	72.3	96.2	20.8	0.75	0.53	7.5	5.6	13.1	26.15	3.04776	-0.655628	-0.886012	-0.0792716	-0.359199	0.0945154	0.695992	-0.341012	0.00693085	-0.017015	-0.0604333	-0.100459	-0.300687	0.0520376	0.00375877	-0.0813734	-0.122739	0.0732299	-0.194457	0.0940965	-0.00823998	0.291024	0.157443	0.109814	-0.0700109	0.0361908	0.0442916	0.009279	-0.0241139	-0.1156	0.0292704	-0.0871753	-0.0140045	-0.0492461	-0.0289849	-0.0176207	-0.0477537
[truncated: 5 more columns]
